# Supplementary material for: More Robust Co-Occurrence Patterns and Stronger Dispersal Limitations of Bacterial Communities in Wet than Dry Seasons of Riparian Wetlands
Source: mSystems. 2023 Mar 23;8(2):e01187-22. doi: 10.1128/msystems.01187-22 (PMC10134804; doi:10.1128/msystems.01187-22)
Supplement: TABLE S1 [file msystems.01187-22-s0001.xlsx]

## Sheet: Sheet1
Table S1 Summary of environmental factors in the Yellow River across wet and dry seasons.
Sample ID		Season	Date	Longitude	Latitude	Temperature	Precipitation	pH	ORP	Moisture	DON	NO3--N	NH4--N	DOC	TC	TN	C/N
	Floating pontoon
				(E)	(N)	(℃)	(℃)		(mV)	(%)	(mg/kg)	(mg/kg)	(mg/kg)	(mg/kg)	(%)	(%)
W-S1	FP1	Wet	2021.08.26	116°22′17″	36°18′27″	25.7	136.667	9.21	-113.933	24.51	15.3536	3.80492	9.52246	32.3302	0.918	0.01034	88.7814
W-S2	FP1	Wet	2021.08.26	116°23′13″	36°19′1″	25.6	136.333	9.21	-113.533	24.03	13.2271	4.12661	3.50901	52.5267	1.113	0.01579	70.4877
W-S3	FP1	Wet	2021.08.26	116°23′16″	36°19′21″	25.6	136.333	8.99	-100.833	24.31	12.6264	4.10018	3.43638	41.7733	1.1153	0.01402	79.5506
W-S4	FP2	Wet	2021.08.26	116°26′39″	36°20′15″	25.7	138.333	8.64	-81.1333	24.63	11.0043	4.01335	3.17703	89.4101	1.6021	0.03493	45.866
W-S5	FP2	Wet	2021.08.26	116°27′51″	36°20′33″	25.6	138.667	8.68	-83.8	27.64	12.2175	3.99075	3.31996	47.9069	1.3939	0.02538	54.9212
W-S6	FP2	Wet	2021.08.26	116°29′39″	36°21′30″	25.6	139.333	8.67	-83.0667	29.24	17.4253	4.06084	3.99412	45.6711	1.30225	0.023115	56.3379
W-S7	FP3	Wet	2021.08.26	116°30′51″	36°23′3″	25.6	140.333	9	-101.5	22.85	12.1027	4.38727	3.60039	31.2737	1.0875	0.013	83.6538
W-S8	FP3	Wet	2021.08.26	116°31′58″	36°24′16″	25.5	140.333	9.19	-112.367	23.6	11.0196	4.33922	3.34482	62.9192	1.086	0.01307	83.091
W-S9	FP3	Wet	2021.08.26	116°32′21″	36°24′22″	25.5	140.333	9.06	-104.733	23.78	9.12271	4.23698	3.46982	20.6371	0.7071	0.00919	76.9423
W-S10	FP4	Wet	2021.08.26	116°33′4″	36°24′39″	25.5	141	9	-100.567	25.02	10.3775	4.49275	3.20374	83.8155	1.0593	0.012	88.275
W-S11	FP4	Wet	2021.08.26	116°34′18″	36°24′51″	25.5	141	8.82	-92.0333	30.38	6.83561	4.51952	2.02521	46.9114	0.9482	0.01724	55
W-S12	FP4	Wet	2021.08.26	116°36′59″	36°26′38″	25.5	142.333	9	-101.833	28.66	6.31735	4.33734	1.88071	26.4305	1.0524	0.01295	81.2664
W-S13	FP5	Wet	2021.08.26	116°35′40″	36°28′40″	25.5	141.667	8.68	-83.7333	23.29	5.30447	4.21309	1.65574	119.731	1.4222	0.02694	52.7914
W-S14	FP5	Wet	2021.08.26	116°36′26″	36°29′42″	25.5	141.333	8.83	-92.4	25.25	6.54527	4.32052	1.70355	50.1634	1.3752	0.02145	64.1119
W-S15	FP5	Wet	2021.08.26	116°36′29″	36°31′21″	25.6	141.333	8.79	-89.8	24.21	6.86991	4.31768	1.63542	43.3917	1.1988	0.01636	73.2763
W-S16	FP6	Wet	2021.08.26	116°37′40″	36°32′43″	25.6	142.667	8.84	-92.7333	25.16	7.44159	4.51451	1.64982	68.9198	1.2179	0.01841	66.1543
W-S17	FP6	Wet	2021.08.26	116°39′30″	36°34′12″	25.5	143	8.8	-90.4333	28.51	8.44951	4.89051	2.06513	67.4167	1.9704	0.05841	33.7339
W-S18	FP7	Wet	2021.08.26	116°39′20″	36°34′2″	25.5	143	8.64	-81.6	24.57	6.30941	4.44993	1.6183	66.6562	1.2598	0.01922	65.5463
W-S19	FP7	Wet	2021.08.26	116°40′17″	36°34′55″	25.5	144.333	9.04	-103.633	23.98	7.25089	4.36929	1.66341	47.9597	1.1338	0.01349	84.0474
W-S20	FP7	Wet	2021.08.26	116°41′50″	36°36′1″	25.5	143.667	9.04	-103.933	25.69	4.02034	4.43826	1.61889	43.1014	1.0861	0.01287	84.3901
D-S1	FP1	Dry	2022.01.29	116°21′11.71″	36°18′24.56″	-1.7	7	8.16	-78.3333	25.3233	9.79485	4.94106	3.01421	87.0177	0.89	0.0139	64.0288
D-S2	FP1	Dry	2022.01.29	116°24′26.09″	36°19′30.50″	-1.7	7	8.32	-65	27.6381	8.30772	4.37907	2.37782	45.4019	1.0075	0.01735	58.0692
D-S3	FP1	Dry	2022.01.29	116°26′09.17″	36°19′44.82″	-1.7	7	8.58	-60.3333	22.981	5.15554	3.73559	2.10234	22.5463	1.038	0.0162	64.0741
D-S4	FP2	Dry	2022.01.29	116°26′23.94″	36°20′22.47″	-1.7	7.33333	8.66	-76.6667	27.069	9.46467	4.0973	5.68836	72.2736	0.972	0.0169	57.5148
D-S5	FP2	Dry	2022.01.29	116°27′33.64″	36°20′34.21″	-1.8	7	8.59	-91	60.072	8.39967	5.69728	2.02584	36.4564	1.009	0.0154	65.5195
D-S6	FP2	Dry	2022.01.29	116°29′18.47″	36°21′29.53″	-1.8	7	8.62	-91.6667	23.2983	7.51101	4.70947	1.47707	30.7136	0.981	0.0148	66.2838
D-S7	FP3	Dry	2022.01.29	116°30′08.33″	36°22′53.73″	-1.9	7	8.7	-96.6667	22.0866	6.37127	4.21215	1.66275	32.6572	0.7795	0.011	70.8636
D-S8	FP3	Dry	2022.01.29	116°31′19.12″	36°23′24.67″	-1.9	7	8.69	-95.3333	24.095	7.12902	4.34373	1.6988	55.454	1.018	0.0158	64.4304
D-S9	FP3	Dry	2022.01.29	116°31′53.73″	36°24′12.66″	-1.9	7	8.54	-80.3333	26.4626	9.91949	3.80272	4.97158	92.3021	1.384	0.0295	46.9153
D-S10	FP4	Dry	2022.01.29	116°32′42.98″	36°24′40.16″	-1.9	7.33333	8.9	-93	23.5958	6.62898	4.49041	0.700359	23.0617	0.836	0.0118	70.8475
D-S11	FP4	Dry	2022.01.29	116°33′14.23″	36°24′47.41″	-2	7	8.79	-85.6667	25.1267	6.64865	4.25736	0.436903	22.2484	1.133	0.0181	62.5967
D-S12	FP4	Dry	2022.01.29	116°37′0″	36°26′38″	-1.9	6.33333	8.88	-92.3333	26.3482	6.09795	4.60381	0.406301	28.9056	0.764	0.0111	68.8288
D-S13	FP5	Dry	2022.01.29	116°35′43″	36°28′35″	-2.1	6.33333	8.46	-55.6667	24.4501	28.3607	22.105	4.60709	20.7953	1.634	0.0423	38.6288
D-S14	FP5	Dry	2022.01.29	116°36′50″	36°29′41″	-2.1	7	8.74	-86.3333	27.3675	5.82304	5.46471	0.418248	37.6798	0.7585	0.01155	65.671
D-S15	FP5	Dry	2022.01.29	116°36′28″	36°31′52″	-2.1	6.33333	8.96	-97	26.9247	5.15221	4.33236	0.651326	11.1823	0.86	0.0136	63.2353
D-S16	FP6	Dry	2022.01.29	116°37′30″	36°32′27″	-2.1	6.66667	8.57	-63	24.6915	8.58761	6.40695	0.358053	50.8775	1.278	0.0294	43.4694
D-S17	FP6	Dry	2022.01.29	116°39′24″	36°34′5″	-2.1	6.33333	8.56	-70.3333	35.0128	10.2034	7.4613	1.3018	106.04	1.526	0.0359	42.507
D-S18	FP7	Dry	2022.01.29	116°39′21″	36°34′0″	-2.1	6.33333	8.8	-77.3333	26.7697	5.22678	4.86307	1.32927	39.4274	0.9165	0.0138	66.413
D-S19	FP7	Dry	2022.01.29	116°39′24″	36°34′56″	-2.1	6.33333	8.56	-68.6667	27.543	4.25523	4.56892	1.18408	20.2297	1.078	0.0161	66.9565
D-S20	FP7	Dry	2022.01.29	116°41′22″	36°36′28″	-2.2	6	8.18	-34.3333	30.2579	17.4615	14.9402	1.60948	40.8548	1.188	0.0234	50.7692
Note: Abbreviations: ORP, oxidation-reduction potential; DON, dissolved organic nitrogen; NH4+-N, ammonium nitrogen;NO3--N, nitrate nitrogen;DOC, dissolved organic carbon; TC, total carbon; TN, total nitrogen; C/N, carbon to nitrogen ratio.
