# Supplementary material for: More Robust Co-Occurrence Patterns and Stronger Dispersal Limitations of Bacterial Communities in Wet than Dry Seasons of Riparian Wetlands
Source: mSystems. 2023 Mar 23;8(2):e01187-22. doi: 10.1128/msystems.01187-22 (PMC10134804; doi:10.1128/msystems.01187-22)
Supplement: TABLE S2 [file msystems.01187-22-s0002.xlsx]

## Sheet: Sheet1
Table S2 Comparison of environmental factors between wet and dry seasons.
Variables	Wet season (n = 60)			Dry season (n = 60)			P
	Mean	SE		Mean	SE
pH	8.91	0.22		8.44	0.3		< 0.001
SM (%)	25.47	0.43		27.86	1.88		0.515
Temperature (℃)	25.56	0.07		-1.94	0.17		< 0.001
Precipitation (mm)	140.6	2.38		6.77	0.39		< 0.001
ORP	-96.2	12.49		-77.95	16.79		< 0.001
DON (mg/kg)	9.49	0.52		8.83	0.72		0.089
NO3--N (mg/kg)	4.3	0.04		6.17	0.6		0.003
NH4+-N (mg/kg)	2.6	0.12		1.97	0.21		< 0.001
DOC (mg/kg)	54.55	2.99		43.81	3.35		0.002
TC (%)	1.21	0.03		1.05	0.03		<0.001
TN (%)	0.02	0.01		0.02	0.01		0.813
C/N	69.97	1.96		59.88	1.26		< 0.001
Note: n: sample number. Statistical analysis is nonparametric Mann-Whitney test, and boldface indicates the value is significant at P < 0.05.
SM, soil moisture; ORP, oxidation-reduction potential; DON, dissolved organic nitrogen; NO3--N, nitrate nitrogen; NH4+-N, ammonium nitrogen; DOC, dissolved organic carbon; TC, total carbon; TN, total nitrogen; C/N, carbon to nitrogen ratio.
