# Supplementary material for: More Robust Co-Occurrence Patterns and Stronger Dispersal Limitations of Bacterial Communities in Wet than Dry Seasons of Riparian Wetlands
Source: mSystems. 2023 Mar 23;8(2):e01187-22. doi: 10.1128/msystems.01187-22 (PMC10134804; doi:10.1128/msystems.01187-22)
Supplement: TABLE S3 [file msystems.01187-22-s0003.xlsx]

## Sheet: Sheet1
Table S3 Topological properties of the bacterial co-occurrence networks and comparison between empirical and random networks in the wet, dry, and both seasons, respectively.
	Topological properties	Wet	Dry	All
Empirical networks	Nodes	356	312	400
	Edges	2747	1246	3061
	Positive links	2591	1164	2783
	Negative links	156	82	278
	Modularity	0.446	0.649	0.469
	Average clustering coefficient	0.653	0.605	0.654
	Network diameter	15	17	17
	Average Path length	6.332	6.909	6.419
	Average degree	15.433	7.987	15.305
	Power-law model	9.143	9.101	9.268
Random networks (Erdös–Réyni)	Modularity (SD)	0.214 (±0.004)	0.317 (±0.006)	0.216 (±0.004)
	Average clustering coefficient (SD)	0.043 (±0.002)	0.025 (±0.003)	0.038 (±0.002)
	Average path length (SD)	2.447 (±0.002)	2.985 (±0.006)	2.499 (±0.001)
	Small-world coefficient (SD)	9.242 (±0.158)	9.107 (±0.173)	9.727 (±0.174)
	Erdös Rényi model	8.217	8.93	9.112
