# Supplementary material for: More Robust Co-Occurrence Patterns and Stronger Dispersal Limitations of Bacterial Communities in Wet than Dry Seasons of Riparian Wetlands
Source: mSystems. 2023 Mar 23;8(2):e01187-22. doi: 10.1128/msystems.01187-22 (PMC10134804; doi:10.1128/msystems.01187-22)
Supplement: TABLE S4 [file msystems.01187-22-s0004.xlsx]

## Sheet: Sheet1
Table S4 The relative abundance of each bin during the wet, dry, and both seasons.
	Top member lineage					Relative abundance (%)			Wet								Dry							Bin contribution to homogeneous selection		Bin contribution to drift limitation		Bin contribution to drift
BinID	Domain	Phylum	Class	Order	Family	Wet	Dry	All	FP_1	FP_2	FP_3	FP_4	FP_5	FP_6	FP_7		FP_1	FP_2	FP_3	FP_4	FP_5	FP_6	FP_7	Wet	Dry	Wet	Dry	Wet	Dry
Bin1	Bacteria	Bacteroidetes	Saprospirae	Saprospirales	Saprospiraceae	0.00525321	0.00497479	0.00556044	0.00515054	0.00516954	0.00514938	0.00520916	0.0052031	0.00512604	0.00521213		0.00522891	0.00476199	0.0049778	0.00496635	0.00492732	0.00498103	0.00495738	0.00380001	0.00165796	0.0021566	0.0012771	0.00133351	0.000544381
Bin2	Bacteria	Bacteroidetes	Flavobacteriia	Flavobacteriales	Flavobacteriaceae	0.00925765	0.00795962	0.0130997	0.010155	0.00940935	0.0114524	0.0118783	0.00809253	0.0100666	0.0118764		0.00763772	0.00717778	0.0042121	0.0116919	0.00749248	0.00746557	0.0126113	0.0011213	0.00387859	0.00813767	0.00869532	0.00150716	0.00107389
Bin3	Bacteria	Bacteroidetes	Flavobacteriia	Flavobacteriales	Flavobacteriaceae	0.000903356	0.0011434	0.00123716	0.000657461	0.000550585	0.00119777	0.000326715	0	0.000751708	0.0011849		0.00114462	0.0011434	0.00109029	0.00110433	0.00113927	0.0011583	0.00108693	2.21843e-05	4.1575e-05	0.000926243	0.00110774	2.45053e-05	0.000279721
Bin4	Bacteria	Bacteroidetes	Flavobacteriia	Flavobacteriales	Flavobacteriaceae	0.00762899	0.007495	0.00864843	0.00535719	0.00738474	0.00770941	0.00588013	0.00731935	0.00580336	0.00794827		0.00636397	0.00760963	0.00758559	0.00762753	0.00754549	0.00751355	0.00742817	5.0597e-05	0.00402931	0.00562298	0.00413977	0.000886393	0.00178982
Bin5	Bacteria	Bacteroidetes	Flavobacteriia	Flavobacteriales	Flavobacteriaceae	0.0786801	0.0797858	0.0798022	0.0785118	0.0784685	0.079068	0.0783424	0.0779046	0.0788308	0.0790804		0.0796666	0.0796575	0.0794977	0.0794475	0.079545	0.0795476	0.0797858	0.000675132	0.00170932	0.011253	0.0761608	0.00836444	0.0611878
Bin6	Bacteria	Bacteroidetes	Flavobacteriia	Flavobacteriales	Flavobacteriaceae	0.00241069	0.00264274	0.00278345	0.00175055	0.00186777	0.00270182	0.00195655	2.28787e-05	0.00226749	0.00258783		0.00263456	0.00262599	0.00264014	0.0026124	0.00265823	0.00265823	0.00261907	1.76651e-06	0.000467515	0.0011973	0.0029675	0.000222004	0.000513242
Bin7	Bacteria	Bacteroidetes	Flavobacteriia	Flavobacteriales	Flavobacteriaceae	0.0011657	0.0013486	0.0013486	0.00106596	0.000984932	0.0013486	0.000467801	9.95124e-05	0.00114836	0.00127254		0.00133154	0.00124667	0.00116049	0.00109679	0.00130937	0.0013486	0.00132332	4.31716e-06	0.000163455	0.00133715	0.000667645	5.26055e-05	0.000397233
Bin8	Bacteria	Bacteroidetes	Saprospirae	Saprospirales	Chitinophagaceae	0.00617706	0.00594561	0.00654658	0.00619158	0.00627468	0.00616098	0.00630215	0.00625361	0.00620244	0.006192		0.00571632	0.00569061	0.00549448	0.00593349	0.00535754	0.00583656	0.00564966	0.000444727	0.00105708	0.00619962	0.000107244	0.00300575	0.00110564
Bin9	Bacteria	Bacteroidetes	Sphingobacteriia	Sphingobacteriales	Sphingobacteriaceae	0.00605684	0.00880359	0.00963496	0.00696624	0.00769917	0.00677092	0.00668394	0.00691551	0.00689888	0.00772351		0.0084671	0.0084079	0.00839092	0.0082794	0.00847277	0.00759068	0.00834344	0.000325543	0.00159132	0.00233873	0.0087819	0.00212796	0.00243272
Bin10	Bacteria	Bacteroidetes	Cytophagia	Cytophagales	Cytophagaceae	0.00509659	0.00422694	0.00528796	0.00507643	0.00495484	0.00505825	0.00495992	0.00492623	0.00494091	0.00491878		0.0046068	0.0040435	0.0032236	0.00394041	0.00426825	0.00435574	0.00405377	0.00528999	0.000788875	0.00152078	0.000390261	0.000600479	0.000841537
Bin11	Bacteria	Bacteroidetes	Cytophagia	Cytophagales	Cyclobacteriaceae	0.00634055	0.00687197	0.00724897	0.00665227	0.00683598	0.00688524	0.00640692	0.00634133	0.00655057	0.00679453		0.00703793	0.00662095	0.00663632	0.00656221	0.00661857	0.00668406	0.00682346	0.000349475	0.00217451	2.81144e-05	0.00756264	0.00143741	0.00258608
Bin12	Bacteria	Chlorobi	Ignavibacteria	Ignavibacteriales	Ignavibacteriaceae	0.00489125	0.00532745	0.00555137	0.00492401	0.0050876	0.00490001	0.00529914	0.00539597	0.00524083	0.00470794		0.00543263	0.00536032	0.00520543	0.00535841	0.00513611	0.00396214	0.00517421	2.31154e-06	0.00237564	0.00113544	0.00199458	0.00252116	0.0017674
Bin13	Bacteria	Firmicutes	Clostridia	Clostridiales	Acidaminobacteraceae	0.00151881	0.00133143	0.00164027	0.00118798	0.00148972	0.00136651	0.00134119	0.00140331	0.00128937	0.00147136		0.00129779	0.00125955	0.00124318	0.00128547	0.00106772	0.00129523	0.00130427	0.000173751	0.000238914	0.00153628	7.78819e-05	0.000485361	0.000402171
Bin14	Bacteria	Firmicutes	Bacilli	Bacillales	Planococcaceae	0.00303206	0.00319548	0.00355186	0.00303278	0.00188769	0.00314422	0.00290776	0.00220717	0.00310966	0.00306953		0.00270262	0.00267214	0.0028079	0.00275475	0.00331211	0.00324329	0.00308689	8.03028e-05	0.00326858	0.00327625	3.55022e-05	0.000100117	3.38882e-06
Bin15	Bacteria	Firmicutes	Bacilli	Bacillales	Exiguobacteraceae	0.0105528	0.00348157	0.0110447	0.010257	0.00913343	0.0103958	0.0105332	0.00857085	0.0107732	0.0103013		0.0034522	0.00358112	0.00362802	0.00831529	0.00858483	0.00114321	0.00344751	0.00580964	0	0.0128184	0	0.00126449	0.00105917
Bin16	Bacteria	Actinobacteria	Acidimicrobiia	Acidimicrobiales	Iamiaceae	0.00259333	0.00257634	0.00259333	0.00254091	0.00244814	0.00244456	0.00253082	0.00255497	0.00252027	0.00256143		0.00239862	0.00247018	0.00233928	0.0024809	0.00252958	0.00246954	0.00250243	0	0.000108418	0.00103308	1.73083e-05	0.00200572	0.000963971
Bin17	Bacteria	Actinobacteria	Acidimicrobiia	Acidimicrobiales	unassigned	0.00688716	0.00687688	0.00709546	0.00679926	0.00694318	0.00690561	0.00678164	0.00690197	0.00689809	0.00691804		0.00685044	0.00683979	0.00672266	0.00688465	0.00690793	0.00662528	0.00678202	0.000102105	2.0517e-06	0.00272063	0.000672212	0.00481769	0.00301508
Bin18	Bacteria	Actinobacteria	Actinobacteria	Actinomycetales	Micrococcaceae	0.0124509	0.0124311	0.0125552	0.0124801	0.0110151	0.0125552	0.0117978	0.011696	0.0124211	0.0125552		0.0116476	0.0117733	0.0111522	0.0111453	0.0124536	0.012498	0.0116818	0.0121337	0.00978675	0.00259803	0	0.000303896	0
Bin19	Bacteria	Actinobacteria	Actinobacteria	Actinomycetales	Intrasporangiaceae	0.00202547	0.0019703	0.00210848	0.00207368	0.00148765	0.00206961	0.00171271	0.00141929	0.00203359	0.00208632		0.00171242	0.00153243	0.00144334	0.00118794	0.00204894	0.00190274	0.00179046	0.000198552	8.2129e-05	0.00106011	0.000769762	4.53053e-05	0.000357055
Bin20	Bacteria	Actinobacteria	Actinobacteria	Actinomycetales	Microbacteriaceae	0.00841077	0.00891778	0.0090499	0.00875743	0.00759798	0.00876217	0.00838219	0.00776016	0.00867684	0.0085868		0.00868371	0.00823485	0.00810377	0.00790227	0.00888787	0.00881303	0.00882157	0.000352907	0.0102416	0.00266627	0.00127273	0.00230768	0.000152804
Bin21	Bacteria	Actinobacteria	Actinobacteria	Actinomycetales	Sporichthyaceae	0.00388973	0.0043882	0.0043882	0.00422262	0.00244782	0.00415933	0.00271074	0.00244084	0.00376737	0.00430395		0.0043882	0.0043882	0.00436951	0.00414258	0.0043882	0.00436155	0.0043882	0.000156195	0.00511498	0.00014701	0.00211513	0.000271155	0.000769821
Bin22	Bacteria	Actinobacteria	Actinobacteria	Actinomycetales	Nocardioidaceae	0.0101179	0.00906186	0.0101521	0.0101347	0.00754043	0.010111	0.00966132	0.00815174	0.0097337	0.010096		0.00861621	0.00876234	0.00824831	0.00826149	0.00972244	0.00847291	0.0082121	0.00590487	0.00216283	0.00635683	0.00117442	0.000842047	0.00046997
Bin23	Bacteria	Actinobacteria	Actinobacteria	Actinomycetales	Geodermatophilaceae	0.00264628	0.00296748	0.00304446	0.00257196	0.00258361	0.00269101	0.00265253	0.00268439	0.00276912	0.00270427		0.00292991	0.00298564	0.00298203	0.00298957	0.00291505	0.00262004	0.00290535	0.000507296	0.000172803	0.00108755	0.00106642	0.000905945	0.00114524
Bin24	Bacteria	Cyanobacteria	Synechococcophycideae	Pseudanabaenales	Pseudanabaenaceae	0.0109707	0.00868972	0.0109908	0.0109707	0.0107801	0.0108704	0.0106884	0.0108862	0.0108652	0.0109442		0.00252664	0.000117935	0.00608178	0.00884128	0.0026996	0.00868972	0.00864499	0.0171447	1.35914e-05	0.00243965	0	0.000823117	0.000122461
Bin25	Bacteria	Actinobacteria	Thermoleophilia	Gaiellales	Gaiellaceae	0.0137914	0.0139279	0.0139597	0.0138665	0.013745	0.0137765	0.0137916	0.0138215	0.0137166	0.0138417		0.0138405	0.0138971	0.0138343	0.0138356	0.0137961	0.0137296	0.0137778	0.0135872	0.0108815	0.000248613	6.33173e-05	0.000437199	0.00101125
Bin26	Bacteria	Actinobacteria	Thermoleophilia	Gaiellales	unassigned	0.00527427	0.00522992	0.00529031	0.00515921	0.00516345	0.00518815	0.0051248	0.00529031	0.00529031	0.00525392		0.00514872	0.00509434	0.00522898	0.005167	0.00524632	0.0052688	0.00521327	1.90212e-05	9.03942e-06	0.00265582	8.01259e-05	0.00275475	0.0027044
Bin27	Bacteria	Acidobacteria	unassigned	unassigned	unassigned	0.00650042	0.00695012	0.00695012	0.00663582	0.00656811	0.00662026	0.00674926	0.00653724	0.00660246	0.00659533		0.00688578	0.00695012	0.00687001	0.00692204	0.00692204	0.00611802	0.00689376	0.00117063	0.000189306	0.000425376	0.00518825	0.00135125	0.00322393
Bin28	Bacteria	Cyanobacteria	Nostocophycideae	Nostocales	Nostocaceae	0.0102927	0.00933306	0.0103076	0.0102623	0.0101736	0.0101188	0.0100635	0.0100788	0.00983833	0.00894654		0.00759062	0.0062921	0.00593128	0.00913857	0.00769015	0.00941576	0.00763923	0.000593674	0.00014343	0.0154262	0.00151791	0.00190478	0.000366957
Bin29	Bacteria	Cyanobacteria	Synechococcophycideae	Pseudanabaenales	Pseudanabaenaceae	0.0183218	0.00782001	0.0184217	0.0183319	0.0182098	0.0172928	0.0178763	0.0182672	0.0177745	0.0177473		0.00499452	0.00472389	0.00894667	0.00910553	0.00948178	0.01186	0.00772189	0.00741806	3.71411e-06	0.0277329	0	0.00112905	0
Bin30	Bacteria	Cyanobacteria	Synechococcophycideae	Pseudanabaenales	Pseudanabaenaceae	0.00567407	0.000389429	0.00567407	0.00557107	0.00565448	0.00557954	0.0054946	0.00521743	0.00544099	0.00537193		0.000351998	0.000543063	0.00115179	0.0016889	0.00147793	0.00172885	0.00126676	0.00058207	3.59015e-06	0.0098897	0	0.000718599	8.77949e-07
Bin31	Bacteria	Acidobacteria	Chloracidobacteria	RB41	unassigned	0.00512026	0.005009	0.00532286	0.00499913	0.00515544	0.00499906	0.00507801	0.00519893	0.00523606	0.00515177		0.00489969	0.00507131	0.0050683	0.00511786	0.00495272	0.00461298	0.00497199	0.00427504	0.00351011	0.000473263	0.000689868	0.000485067	0.000821114
Bin32	Bacteria	Verrucomicrobia	Opitutae	Opitutales	Opitutaceae	0.000856873	0.000955237	0.00112048	0.000898952	0.000932995	0.000913842	0.000961415	0.000927782	0.000943634	0.000893614		0.000989829	0.000951414	0.000865129	0.000990316	0.000851164	0.000904042	0.000811109	4.81054e-05	0.000289291	0.000239817	0.000329163	0.000626069	0.000390346
Bin33	Bacteria	Acidobacteria	Acidobacteria-6	CCU21	unassigned	0.00803757	0.00817003	0.00817003	0.00790043	0.00799627	0.00788966	0.00808074	0.00806239	0.00808623	0.00803686		0.00815215	0.00817003	0.00810872	0.00814231	0.0080979	0.00786604	0.00807995	0	0	0.0020962	0.00199235	0.00407654	0.00542259
Bin34	Bacteria	Acidobacteria	Acidobacteria-6	iii1-15	unassigned	0.0143105	0.0142443	0.0144511	0.0141877	0.0144105	0.0142376	0.0144188	0.0144039	0.0143504	0.014258		0.0141872	0.0142475	0.0141202	0.0141999	0.0142596	0.0140648	0.0143016	5.74377e-06	9.1775e-05	0.00363348	0.000346006	0.0113192	0.00684989
Bin35	Bacteria	Acidobacteria	Acidobacteria-6	iii1-15	unassigned	0.00672025	0.00672025	0.00672025	0.00668637	0.00670387	0.00670331	0.00672025	0.00672025	0.00672025	0.00670352		0.00672025	0.00672025	0.00668693	0.00672025	0.00666857	0.00663549	0.00672025	0.000262444	1.62879e-05	0.000861517	0.00030136	0.00531039	0.0052499
Bin36	Bacteria	Acidobacteria	Acidobacteria-6	iii1-15	unassigned	0.00577731	0.00580826	0.00591881	0.00580008	0.00566597	0.0057434	0.00582014	0.0057926	0.00580224	0.00578366		0.0058435	0.00578858	0.00582202	0.00583722	0.00568374	0.00540517	0.00573959	0.00109726	0.00222828	0.00165123	0.000742576	0.00226192	0.00237708
Bin37	Bacteria	Acidobacteria	Acidobacteria-6	iii1-15	RB40	0.00650913	0.00656039	0.006594	0.006594	0.00654202	0.00654352	0.00646281	0.00657331	0.00657331	0.00654097		0.0065772	0.00655156	0.00656039	0.00656039	0.00656237	0.00652565	0.00657719	0.00185727	0.00094883	0.000767034	0.000974245	0.00342945	0.00372357
Bin38	Bacteria	Acidobacteria	DA052	Ellin6513	unassigned	0.00759898	0.00861911	0.00893703	0.00757371	0.0081219	0.0076762	0.00855918	0.00819986	0.00813043	0.00738752		0.00868639	0.00856867	0.00868673	0.00856489	0.00856491	0.00819776	0.00817639	0.0033577	0	0.00134006	0.00405332	0.00154731	0.00446569
Bin39	Bacteria	Acidobacteria	iii1-8	DS-18	unassigned	0.00259104	0.00259104	0.00259104	0.00255489	0.00257549	0.00251972	0.00256204	0.00259104	0.00259104	0.00255418		0.00251225	0.00259104	0.00257549	0.00246018	0.00247042	0.00248914	0.0025753	1.06567e-05	0.000296936	0.00191032	9.39129e-05	0.0011721	0.00119967
Bin40	Bacteria	Acidobacteria	Sva0725	Sva0725	unassigned	0.00450569	0.00436359	0.00455443	0.00440337	0.00445501	0.00440896	0.00449753	0.00453972	0.00453483	0.00443377		0.00425747	0.00430611	0.00438423	0.00443155	0.00422403	0.00434038	0.00431126	0.00129451	0.000445741	0.00276633	0.000335577	0.00140935	0.00145245
Bin41	Bacteria	Planctomycetes	Phycisphaerae	Phycisphaerales	unassigned	0.00154322	0.00119261	0.00189738	0.00137399	0.00160934	0.00135711	0.00181005	0.00174683	0.00159608	0.00156326		0.00126132	0.00121352	0.00118884	0.00114256	0.000965523	0.0011133	0.00110765	1.04987e-05	0.000270903	0.00113818	0.000336224	0.00085038	0.000633399
Bin42	Bacteria	Planctomycetes	OM190	CL500-15	unassigned	0.00232643	0.00188835	0.00259116	0.00226382	0.00227631	0.00246356	0.00253228	0.00241	0.00211244	0.00222757		0.00179722	0.00184425	0.00203977	0.00193817	0.00177975	0.00153322	0.00154765	0.000158229	0.00095417	0.00210713	5.53551e-05	0.000618911	0.000389497
Bin43	Bacteria	Planctomycetes	Planctomycetia	Pirellulales	Pirellulaceae	0.00212416	0.00210417	0.00218156	0.0020868	0.00212171	0.00211771	0.00211012	0.00216651	0.00215876	0.00214146		0.00213643	0.00203574	0.00197397	0.00208006	0.00202237	0.00207909	0.00205347	7.50631e-05	1.7827e-06	0.0011565	3.29541e-05	0.0013563	0.000905526
Bin44	Bacteria	Planctomycetes	Planctomycetia	Pirellulales	Pirellulaceae	0.00116778	0.00119332	0.00127468	0.00108562	0.00120317	0.0010772	0.00122211	0.00124362	0.00116112	0.00114218		0.00119332	0.0011413	0.00119332	0.00125743	0.00119332	0.00114197	0.00117637	0	2.19646e-05	0.000367049	6.17061e-05	0.00066453	0.000769283
Bin45	Bacteria	Planctomycetes	Planctomycetia	Pirellulales	Pirellulaceae	0.00244814	0.00228144	0.00261892	0.00255408	0.00249965	0.0025049	0.00246634	0.00239969	0.00232902	0.00245917		0.00228872	0.00221412	0.0023216	0.00230521	0.00224327	0.00221014	0.00236285	0.000205544	8.92543e-07	0.000619158	0.000765734	0.00149243	0.00136779
Bin46	Bacteria	Planctomycetes	Planctomycetia	Planctomycetales	Planctomycetaceae	0.00253143	0.00209829	0.0026714	0.00253624	0.00257953	0.0025437	0.00243636	0.00259157	0.00249041	0.0025602		0.00227435	0.00212125	0.00223688	0.00198959	0.00206547	0.00192522	0.00173995	4.86367e-05	0.000185146	0.00188474	1.80388e-05	0.00151438	0.000882923
Bin47	Bacteria	Planctomycetes	Planctomycetia	Gemmatales	Gemmataceae	0.00181615	0.00133302	0.00198895	0.0016664	0.00181177	0.00169339	0.00189937	0.00189361	0.00185768	0.00176914		0.00118452	0.00136568	0.00127415	0.00138902	0.00143064	0.00104136	0.00117437	0.0011019	2.83025e-06	0.00104662	4.01755e-05	0.000585938	0.000436538
Bin48	Bacteria	Nitrospirae	Nitrospira	Nitrospirales	0319-6A21	0.0082153	0.00868058	0.00872662	0.00859461	0.00841058	0.00829318	0.00858941	0.00856209	0.00838826	0.0083679		0.00866412	0.00868058	0.00861904	0.00866597	0.00857045	0.0084393	0.0086663	0.000676236	0.0010934	0.00155584	0.00358178	0.00256228	0.00518902
Bin49	Bacteria	Nitrospirae	Nitrospira	Nitrospirales	Nitrospiraceae	0.00590662	0.0061735	0.00618914	0.00592588	0.00597509	0.0058902	0.00602314	0.00612101	0.00610508	0.00598348		0.00613849	0.0061735	0.00617278	0.00611702	0.00614856	0.00615252	0.00616309	0.000533074	0.00156107	0.000774301	0.00394923	0.00184481	0.00300739
Bin50	Bacteria	Nitrospirae	Nitrospira	Nitrospirales	Thermodesulfovibrionaceae	0.00224216	0.0023917	0.0023917	0.00210184	0.00235679	0.00213169	0.00224924	0.00233317	0.00214488	0.00222235		0.00229251	0.0023917	0.00234163	0.00233998	0.00224088	0.00224786	0.00230874	0.000514375	0.000190952	0.000546952	0.0010477	0.000598276	0.00150607
Bin51	Bacteria	Armatimonadetes	Fimbriimonadia	Fimbriimonadales	Fimbriimonadaceae	0.00129006	0.00106495	0.00137547	0.00106828	0.00128106	0.00116122	0.0012734	0.00122763	0.00128217	0.00122754		0.000953041	0.000928529	0.00109787	0.000853414	0.000908093	0.00110648	0.00080096	0.00133813	5.01143e-05	0.000518884	6.47565e-06	0.000219586	0.000319759
Bin52	Bacteria	Actinobacteria	MB-A2-108	0319-7L14	unassigned	0.00870019	0.00876492	0.00894844	0.008693	0.00872202	0.00871572	0.00857596	0.0085912	0.00884633	0.00870689		0.00861672	0.0087137	0.00874671	0.00885266	0.00870898	0.00867548	0.00873785	0.00713466	0.00700554	0.000804343	0.000228697	0.000872618	0.00145045
Bin53	Bacteria	Armatimonadetes	0319-6E2	unassigned	unassigned	0.000755281	0.000765067	0.000829185	0.000706459	0.000788629	0.000707102	0.000734837	0.000829185	0.000794511	0.000714418		0.000594348	0.000744697	0.000774155	0.000771227	0.000683549	0.000708969	0.000695537	3.47894e-05	4.32005e-05	0.000324037	9.41214e-05	0.000491248	0.000458658
Bin54	Bacteria	Chloroflexi	Ellin6529	unassigned	unassigned	0.0127478	0.0126301	0.0128258	0.0127445	0.0127071	0.0127491	0.0127136	0.012754	0.0127435	0.0127681		0.0125538	0.0125928	0.0125805	0.0125314	0.012601	0.012583	0.0126256	0.0144707	0.00807783	0.000386538	0	0.000893908	0.00094917
Bin55	Bacteria	GAL15	unassigned	unassigned	unassigned	0.00686471	0.00728102	0.00728102	0.00706133	0.00693246	0.00699902	0.00701288	0.00723194	0.0069596	0.00710601		0.00728102	0.00728102	0.00724743	0.00726707	0.00726301	0.00703036	0.00725714	0.00481995	0.00746119	8.90227e-05	0.000564795	0.000276678	0.00115327
Bin56	Unassigned	unassigned	unassigned	unassigned	unassigned	0.000690009	0.00100024	0.00100024	0.000810138	0.000819783	0.000625826	0.000884006	0.000866678	0.000863518	0.000717561		0.000941523	0.00100024	0.000978214	0.000983147	0.000982985	0.000709955	0.000956419	1.25508e-05	4.83076e-05	0.0002035	0.000458062	0.000397052	0.000560164
Bin57	Bacteria	Chloroflexi	S085	unassigned	unassigned	0.00200791	0.00223019	0.00223019	0.00216337	0.00208415	0.00216652	0.00209882	0.00213078	0.0021921	0.00208647		0.00223019	0.00223019	0.00221228	0.00223019	0.00221228	0.00203464	0.00223019	0	7.08416e-05	0.000511437	0.000967969	0.000500314	0.00111436
Bin58	Bacteria	Chloroflexi	TK17	unassigned	unassigned	0.00272219	0.00268106	0.0028156	0.00271804	0.0026647	0.00272623	0.00276613	0.00276338	0.00271274	0.00274282		0.00275164	0.00250139	0.00261752	0.00266426	0.00266516	0.0023978	0.00258134	5.05738e-05	0	0.0013745	6.43919e-05	0.00170841	0.00097226
Bin59	Bacteria	Chloroflexi	Thermomicrobia	JG30-KF-CM45	unassigned	0.00162178	0.00170376	0.00170376	0.00161709	0.00170376	0.00148696	0.00159598	0.00170376	0.00163741	0.00160111		0.00168851	0.00163828	0.00168916	0.00166028	0.00168593	0.00163981	0.0016874	0.000156227	1.07019e-05	0.000459497	0.000249467	0.00105544	0.00106601
Bin60	Bacteria	Chloroflexi	Anaerolineae	SJA-15	unassigned	0.00138685	0.00146244	0.00146244	0.00129512	0.00143806	0.00126917	0.0014012	0.00135664	0.00138445	0.00134257		0.00130709	0.00144489	0.00138536	0.00144489	0.0013967	0.00143806	0.00140794	0.000270333	0.000143289	0.000802651	0.000340471	0.000407588	0.000522236
Bin61	Bacteria	Chloroflexi	Anaerolineae	envOPS12	unassigned	0.00953402	0.00976899	0.00978558	0.0089485	0.00970089	0.00927229	0.0097052	0.00963405	0.00965828	0.00948178		0.00967487	0.00976899	0.00978558	0.00974933	0.00967366	0.00960501	0.00976723	0.00246094	0.00186613	0.00322554	0.001634	0.00294277	0.00422857
Bin62	Bacteria	Chloroflexi	Anaerolineae	GCA004	unassigned	0.00132518	0.00146285	0.00147855	0.0012551	0.00139428	0.00124335	0.00137824	0.00140349	0.00140118	0.00137578		0.00129694	0.00146285	0.00147855	0.00147855	0.00137808	0.00136993	0.00139378	7.26629e-05	0.000223801	0.000552515	0.000454831	0.00066605	0.000610049
Bin63	Bacteria	Chloroflexi	Anaerolineae	SB-34	unassigned	0.00287048	0.00329041	0.00330707	0.00290116	0.00294559	0.00288483	0.00319476	0.0030816	0.00303648	0.00291692		0.00323578	0.00325352	0.00330707	0.00329041	0.00322754	0.00298995	0.00327127	0.00024373	0.00371162	0.000422118	0.000264229	0.000670541	0.000263747
Bin64	Bacteria	Chloroflexi	Anaerolineae	SBR1031	SHA-31	0.00122086	0.00126124	0.00133252	0.00110774	0.00129882	0.0011261	0.00128144	0.00129416	0.00117179	0.00114861		0.00121349	0.00126124	0.00123823	0.00119645	0.00117817	0.00121561	0.00126124	0.000260001	0.000642322	0.00039787	0.000175764	0.000606327	0.000375333
Bin65	Bacteria	Chloroflexi	Anaerolineae	SBR1031	A4b	0.00255056	0.00237807	0.00279974	0.00226381	0.00271537	0.00229283	0.00269237	0.0026485	0.00258606	0.00219153		0.00261047	0.00234225	0.00244148	0.00202382	0.00228702	0.00247883	0.00216411	7.94219e-05	2.3695e-05	0.00221337	0.000584968	0.000896781	0.000887986
Bin66	Bacteria	Chloroflexi	Chloroflexi	Chloroflexales	Oscillochloridaceae	0.0061352	0.00379671	0.00620887	0.00617021	0.00604299	0.00608615	0.00599757	0.00604299	0.00597354	0.00603849		0.00116789	0.00172115	0.00354577	0.00395458	0.00493951	0.00423874	0.00387901	0.00151347	1.05632e-05	0.00882009	0	0.00158071	8.48057e-06
Bin67	Bacteria	GN04	MSB-5A5	unassigned	unassigned	0.00205513	0.00233488	0.00235066	0.0019753	0.0020563	0.00196152	0.00224807	0.0021876	0.00210396	0.00207888		0.00220618	0.00235066	0.00229586	0.00235066	0.00228995	0.00185445	0.00217819	1.95492e-05	5.57653e-06	0.00076077	0.00105443	0.000811806	0.0012454
Bin68	Bacteria	WS3	PRR-12	Sediment-1	PRR-10	0.00642674	0.00664452	0.00664452	0.00653029	0.00647746	0.00624781	0.00663069	0.00657878	0.00643854	0.00614959		0.00664452	0.00662771	0.00664452	0.00662771	0.00660523	0.00611524	0.00657859	0.0004679	0.00572117	0.00156033	0.000778384	0.00239509	0.000694056
Bin69	Bacteria	Spirochaetes	Spirochaetes	Spirochaetales	Spirochaetaceae	0.00177669	0.00214079	0.00214079	0.00147377	0.00192317	0.00149489	0.00201056	0.0018451	0.0019806	0.00157689		0.00190056	0.00214079	0.00214079	0.00210842	0.00186047	0.00134589	0.00209862	6.79354e-05	0.000328151	0.000631741	0.00132941	0.000511608	0.000963527
Bin70	Bacteria	Gemmatimonadetes	Gemm-1	unassigned	unassigned	0.00877586	0.00923417	0.00952562	0.00901566	0.00909462	0.00901891	0.00913295	0.00921481	0.00889927	0.00909285		0.00902212	0.00936234	0.0087943	0.00935229	0.00920436	0.00803633	0.00873473	0.00424926	0.00162751	0.00101857	0.0054649	0.00115647	0.0038342
Bin71	Bacteria	Gemmatimonadetes	Gemm-1	unassigned	unassigned	0.0075911	0.00576587	0.00777726	0.00760966	0.0077039	0.00754209	0.00767707	0.00768983	0.00768632	0.00764069		0.00644788	0.00679029	0.0072218	0.00682555	0.00572227	0.00620951	0.00729228	5.17558e-05	0.000445066	0.0050969	2.20372e-05	0.00483031	0.00254283
Bin72	Bacteria	Proteobacteria	Betaproteobacteria	Burkholderiales	Comamonadaceae	0.0291367	0.027449	0.0292348	0.0291558	0.0288416	0.0291437	0.0289968	0.0282802	0.0288717	0.0283147		0.0284579	0.0264185	0.0254721	0.0266719	0.0258419	0.0263361	0.0271712	0.0427398	0.00402478	0.00887545	0.000495088	0.00117543	0.000471187
Bin73	Bacteria	Proteobacteria	Betaproteobacteria	Burkholderiales	Comamonadaceae	0.0194315	0.0196602	0.019877	0.0195142	0.0196616	0.0195557	0.0193632	0.0194154	0.0195943	0.0195577		0.0196793	0.0193605	0.0192855	0.0194312	0.0193323	0.0192485	0.0195657	0.00152016	0.000565812	0.00735072	0.00108336	0.0133626	0.0135872
Bin74	Bacteria	Proteobacteria	Betaproteobacteria	Burkholderiales	Comamonadaceae	0.0456034	0.047095	0.0471137	0.0454718	0.0465442	0.0456321	0.0461055	0.0458712	0.0460715	0.0457047		0.047095	0.0471137	0.047024	0.0470357	0.0469729	0.0469019	0.0470434	0.00102327	0.0804411	0.00243451	0.000413558	0.00246501	0.000945549
Bin75	Bacteria	Proteobacteria	Betaproteobacteria	SC-I-84	unassigned	0.00842299	0.0082916	0.00849713	0.00821028	0.00848111	0.00823144	0.00845927	0.00838871	0.00845927	0.00838399		0.00838488	0.0081887	0.00810502	0.00799245	0.00789111	0.00817024	0.00796439	0.00256525	0.0020357	0.0067984	6.23094e-05	0.00285354	0.000561376
Bin76	Bacteria	Proteobacteria	Gammaproteobacteria	Pseudomonadales	Pseudomonadaceae	0.000435967	0.0315863	0.031753	0.000521963	0.000478829	0.000574197	0.000716428	0.000565529	0.000356688	0.000641275		0.0315478	0.0316057	0.0315632	0.031501	0.031568	0.0315602	0.0315863	9.22436e-08	0.0617258	0	0.00095803	0.000203201	0.000270915
Bin77	Bacteria	Proteobacteria	Gammaproteobacteria	Pseudomonadales	Pseudomonadaceae	0.00138498	0.00318595	0.00339037	0.00152083	0.00195634	0.00254962	0.00173782	0.00198783	0.00237903	0.00156144		0.00312678	0.00312406	0.00315049	0.00312732	0.0030641	0.00264101	0.00318368	4.05669e-05	0.00214137	0.000574934	0.00218598	0.000693705	0.000468784
Bin78	Bacteria	Proteobacteria	Betaproteobacteria	Burkholderiales	Comamonadaceae	0.028532	0.0279488	0.0289869	0.0283719	0.0288979	0.0283471	0.0285838	0.0285562	0.0284011	0.0284672		0.0282355	0.0276572	0.0268201	0.0266436	0.0269951	0.0275856	0.0278195	0.0359907	0.0204424	0.000265144	0.000107964	0.000456314	0.000428322
Bin79	Bacteria	Proteobacteria	Betaproteobacteria	Methylophilales	Methylophilaceae	0.00872797	0.0108376	0.0109452	0.00883419	0.00928149	0.00962572	0.00905012	0.00939541	0.0097322	0.00925138		0.0107115	0.0107355	0.0107719	0.0105109	0.0108295	0.00952043	0.0106223	3.78434e-05	0.000543675	0.000353404	0.010351	0.00145779	0.00661586
Bin80	Bacteria	Proteobacteria	Betaproteobacteria	Burkholderiales	Oxalobacteraceae	0.0125756	0.0126973	0.0129318	0.0125811	0.011511	0.0128456	0.0108754	0.0104835	0.0125103	0.0128878		0.0125168	0.0126764	0.0124942	0.0123952	0.012836	0.0127935	0.0125005	0.00106979	0.0114413	0.00449085	0.00479872	0.000957129	0.00277668
Bin81	Bacteria	Proteobacteria	Betaproteobacteria	unassigned	unassigned	0.00745547	0.00759107	0.00780589	0.00753644	0.00755528	0.00743861	0.00752712	0.00766006	0.00751572	0.00753775		0.00759792	0.00763436	0.00756214	0.00765223	0.007551	0.00677697	0.00750956	0.000157592	0.00599138	0.000644482	0.00229924	0.00451782	0.00105711
Bin82	Bacteria	Proteobacteria	Betaproteobacteria	Hydrogenophilales	Hydrogenophilaceae	0.0068298	0.00687687	0.00700153	0.00663364	0.00682454	0.00617487	0.0065152	0.0067529	0.00671045	0.00664272		0.00656848	0.00693371	0.0067572	0.00689459	0.00642917	0.00635656	0.00651439	0.00377444	0.000708264	0.00219895	0.000921996	0.00221596	0.0035852
Bin83	Bacteria	Proteobacteria	Betaproteobacteria	MND1	unassigned	0.000881827	0.00100264	0.00102173	0.000941431	0.000999922	0.000709179	0.000960319	0.000962271	0.000881602	0.000756845		0.00102173	0.00100264	0.000925457	0.00100539	0.000966423	0.000752606	0.00100211	0.000258757	0.00010253	0.000433852	0.000192001	0.000345931	0.000451313
Bin84	Bacteria	Proteobacteria	Betaproteobacteria	MND1	unassigned	0.0142683	0.0144553	0.0144553	0.0143755	0.0142794	0.0142507	0.0143655	0.0143685	0.0143664	0.0143174		0.0143797	0.0144219	0.0144004	0.0144219	0.0143029	0.0138859	0.0143248	0.0014944	0	0.00234433	0.00705674	0.00520608	0.00934961
Bin85	Bacteria	Proteobacteria	Betaproteobacteria	Rhodocyclales	Rhodocyclaceae	0.00362731	0.00371637	0.0038597	0.00322414	0.00373746	0.00271464	0.00362731	0.00320195	0.00319165	0.00330827		0.00372637	0.00366397	0.00370011	0.00347857	0.00338725	0.00334658	0.00342305	5.83413e-05	0.00263793	0.00139333	0.00162146	0.0010122	0.000353469
Bin86	Bacteria	Proteobacteria	Betaproteobacteria	Ellin6067	unassigned	0.0146037	0.0145058	0.0148156	0.014471	0.0147585	0.0145694	0.0146851	0.0147648	0.0145637	0.0145689		0.0143276	0.0145095	0.0143212	0.0143454	0.0141384	0.0138184	0.0143445	0.0186991	0.00334869	0.000287568	0.00032711	0.000219462	0.00373615
Bin87	Bacteria	Proteobacteria	Betaproteobacteria	unassigned	unassigned	0.00185228	0.00183147	0.00195003	0.00190098	0.00183108	0.00182906	0.00186414	0.00195003	0.00187023	0.00190941		0.0018339	0.00183147	0.00179043	0.00183147	0.00175147	0.00161777	0.00187961	3.74481e-05	1.15866e-05	0.000834404	0.000250576	0.00121454	0.00136603
Bin88	Bacteria	Proteobacteria	Betaproteobacteria	Rhodocyclales	Rhodocyclaceae	0.0050368	0.00487536	0.00517651	0.00501648	0.00513967	0.00510009	0.00517651	0.00506817	0.00517651	0.00510313		0.00502732	0.00474281	0.00499559	0.00487018	0.00481388	0.00432132	0.00465294	0.00160784	0.000425045	0.0027115	0.0021584	0.00128223	0.00145164
Bin89	Bacteria	Proteobacteria	Betaproteobacteria	Burkholderiales	Oxalobacteraceae	0.00128514	0.00146151	0.00153688	0.00134332	0.0013939	0.00140631	0.000843617	0.000638763	0.00146555	0.00146697		0.00138295	0.00128441	0.00140596	0.00125506	0.00145491	0.00145251	0.00109305	0.000358012	0.000133548	0.00029953	0.00102525	0.00021572	0.000366861
Bin90	Bacteria	Proteobacteria	Betaproteobacteria	Burkholderiales	Comamonadaceae	0.00114629	0.00237265	0.00246707	0.00136273	0.00228319	0.00152751	0.00146173	0.00141184	0.00158877	0.00157553		0.00241633	0.00205343	0.00188233	0.00213611	0.00195001	0.00219067	0.00224905	0.000373766	0.000454031	0.000181702	0.00201265	0.000565541	0.000859245
Bin91	Bacteria	Proteobacteria	Betaproteobacteria	Burkholderiales	Comamonadaceae	0.00105296	0.00122116	0.00151557	0.00109241	0.0013725	0.00102681	0.00102477	0.00116321	0.00111703	0.00109978		0.00134602	0.00107062	0.00106635	0.00084541	0.000976531	0.00120153	0.00117941	6.12674e-06	0.000482311	0.00055017	0.000293733	0.000840311	0.000398367
Bin92	Bacteria	Proteobacteria	Gammaproteobacteria	Pseudomonadales	Pseudomonadaceae	0.000420087	0.000853479	0.000998137	0.000470398	0.000682687	0.000409618	0.000510544	0.000590783	0.000493242	0.000471296		0.000943777	0.000878216	0.000728769	0.000766001	0.000658333	0.000720269	0.000825212	4.48325e-05	0.000685582	0.000112929	0.000216763	0.000379822	0.000262203
Bin93	Bacteria	Proteobacteria	Gammaproteobacteria	Xanthomonadales	Xanthomonadaceae	0.0120306	0.0102694	0.012272	0.0117839	0.0120628	0.012108	0.0119832	0.0118651	0.0121471	0.0121194		0.0102037	0.0111418	0.0102349	0.0117834	0.011122	0.0112459	0.0113474	0.000917993	0.0112087	0.00458562	0.00151303	0.00516703	0.000529771
Bin94	Bacteria	Proteobacteria	Gammaproteobacteria	Xanthomonadales	Xanthomonadaceae	0.0143486	0.013863	0.0144021	0.0142777	0.0142107	0.0142931	0.0142148	0.0134502	0.014285	0.0143641		0.0129455	0.0129539	0.0134191	0.0131444	0.014013	0.0139005	0.0139135	0.0010955	0.00636939	0.00890961	0.00449836	0.0039748	0.00148562
Bin95	Bacteria	Proteobacteria	Gammaproteobacteria	Xanthomonadales	Xanthomonadaceae	0.0114081	0.0104979	0.0117578	0.0113952	0.0107833	0.0114391	0.011323	0.0097348	0.0114728	0.0114363		0.00848352	0.0098988	0.00923739	0.00917719	0.00881704	0.0105122	0.00855818	0.00724558	0.0016802	0.0099163	0.00139323	0.00130592	0.000897585
Bin96	Bacteria	Proteobacteria	Gammaproteobacteria	Pseudomonadales	Pseudomonadaceae	0.000504434	0.0193268	0.0196433	0.000518768	0.00155769	0.000890894	0.000960368	0.00112329	0.00113221	0.000591556		0.0190743	0.0193021	0.0191729	0.0190378	0.0191876	0.0176406	0.019311	1.03295e-05	0.0266097	0	0.00919196	5.40118e-05	0.00241753
Bin97	Bacteria	Proteobacteria	Gammaproteobacteria	Pseudomonadales	Moraxellaceae	0.00877863	0.0125231	0.0127185	0.00888585	0.00815251	0.00888183	0.0092153	0.00832331	0.00848572	0.00844934		0.0123288	0.0118639	0.0117232	0.0117185	0.0114563	0.0102144	0.0120404	9.12146e-05	0.00760246	7.95347e-05	0.0116532	0.00265608	0.0013523
Bin98	Bacteria	Proteobacteria	Gammaproteobacteria	Pseudomonadales	Moraxellaceae	0.00980647	0.0110769	0.0111875	0.00979863	0.00971339	0.009559	0.00981554	0.0101574	0.00925163	0.00956136		0.0110502	0.0110492	0.0110636	0.0110947	0.0109788	0.0104584	0.0111556	0.00566742	0.00997426	0.000826786	0.00307026	0.000652317	0.0013406
Bin99	Bacteria	Proteobacteria	Gammaproteobacteria	Xanthomonadales	Sinobacteraceae	0.00763253	0.00721203	0.00766336	0.0075852	0.00766336	0.00746808	0.00763152	0.00763249	0.00761564	0.00764064		0.0073844	0.00733854	0.00726643	0.00720569	0.0072713	0.00744441	0.00729334	0.0118023	0.00182093	0.000306659	0	0.000192225	0.000494701
Bin100	Bacteria	Proteobacteria	Gammaproteobacteria	Xanthomonadales	Sinobacteraceae	0.0182122	0.016644	0.0189558	0.0181533	0.0178852	0.0180634	0.0182282	0.0182378	0.0177874	0.0180972		0.0156166	0.0166339	0.0165811	0.0155131	0.0161818	0.0157077	0.0164415	0.0122975	0.00148773	0.00707078	0.00231224	0.00222261	0.00939778
Bin101	Bacteria	Proteobacteria	Epsilonproteobacteria	Campylobacterales	Helicobacteraceae	0.000822169	0.00228173	0.00289213	0.00144464	0.00185846	0.000817524	0.00130112	0.00178232	0.000878206	0.00124944		0.00104481	0.0022796	0.00171246	0.00212489	0.00136808	0.00130561	0.000826952	7.34662e-05	0.000273522	0.000556705	0.00311724	0.000819338	0.000785103
Bin102	Bacteria	Proteobacteria	Alphaproteobacteria	Rhodospirillales	Acetobacteraceae	0.00261155	0.00185757	0.00275574	0.00266762	0.0026827	0.00271676	0.00261478	0.00275574	0.00267662	0.0026095		0.00216346	0.00191139	0.00189771	0.00239872	0.00222012	0.00203005	0.0015993	0.000132667	7.42551e-05	0.0033824	0	0.00110761	0.000134425
Bin103	Bacteria	Proteobacteria	Alphaproteobacteria	Caulobacterales	Caulobacteraceae	0.00249113	0.00259997	0.00280301	0.002503	0.00254125	0.00256318	0.0025291	0.00240412	0.00245265	0.0025291		0.00268365	0.00262637	0.00256349	0.00262056	0.00264767	0.00241702	0.0026222	0.00130447	0.00166269	0.000776978	0.000289639	0.00117254	0.000210583
Bin104	Bacteria	Proteobacteria	Alphaproteobacteria	Caulobacterales	Caulobacteraceae	0.00398016	0.0033681	0.00401861	0.00401861	0.0035309	0.00401861	0.00379079	0.00366982	0.00386179	0.00399952		0.00366581	0.00313023	0.00318605	0.00309722	0.00339884	0.0034138	0.0032175	0.00578151	0.00144475	0.000318812	4.14935e-06	0.000184948	0.000136326
Bin105	Bacteria	Proteobacteria	Alphaproteobacteria	Rhizobiales	unassigned	0.00730447	0.00688073	0.00733695	0.00733695	0.00729859	0.0073187	0.00722993	0.00728288	0.0072527	0.00723059		0.00713487	0.00687461	0.00690743	0.00687841	0.00699449	0.00697596	0.00678208	0.00267619	0.00213917	0.00523591	0	0.00353473	0.000619503
Bin106	Bacteria	Proteobacteria	Alphaproteobacteria	Rhizobiales	Hyphomicrobiaceae	0.00793926	0.00616016	0.00807415	0.00791611	0.00799962	0.00787825	0.00791293	0.00795725	0.00794053	0.00800207		0.00699399	0.0060837	0.00711106	0.00630197	0.00749831	0.0064106	0.00619382	0.000331458	0.00128972	0.00684722	0	0.00227714	0.000211444
Bin107	Bacteria	Proteobacteria	Alphaproteobacteria	Rhodobacterales	Rhodobacteraceae	0.00472677	0.00240687	0.004936	0.00475816	0.00455225	0.00481889	0.00448325	0.00442115	0.00449594	0.00476532		0.003924	0.00166403	0.00300112	0.00215836	0.00263981	0.00218858	0.00271523	0.00308299	2.10042e-05	0.00465384	0	0.000873418	0.000289985
Bin108	Bacteria	Proteobacteria	Alphaproteobacteria	Rhizobiales	Xanthobacteraceae	0.00370347	0.00293701	0.00375348	0.00366164	0.00363639	0.00370429	0.00363585	0.00368673	0.0035484	0.0036926		0.00302427	0.00201522	0.00282411	0.00202804	0.0019368	0.00292163	0.00207238	5.8617e-05	0.00128391	0.00302401	0	0.00185823	1.08976e-06
Bin109	Bacteria	Proteobacteria	Alphaproteobacteria	Sphingomonadales	Erythrobacteraceae	0.0320424	0.0332416	0.0338794	0.0321056	0.0284759	0.0326914	0.0326156	0.0243637	0.0320796	0.0331281		0.0336776	0.0329407	0.032724	0.0330373	0.0332321	0.0327988	0.0330082	0.0383948	0.00663405	0.000478966	0.00906784	0.000458974	0.0108255
Bin110	Bacteria	Proteobacteria	Alphaproteobacteria	Sphingomonadales	Sphingomonadaceae	0.0059448	0.00142536	0.00597437	0.0059448	0.005886	0.0059443	0.00576133	0.00593497	0.00581864	0.00593965		0.00243341	0.000815324	0.000904927	0.00104361	0.00130612	0.00170957	0.00207108	0.000419865	1.7054e-05	0.010357	0	0.000727709	1.10312e-06
Bin111	Bacteria	Proteobacteria	Alphaproteobacteria	Sphingomonadales	Erythrobacteraceae	0.00252515	0.000498904	0.00252515	0.00252515	0.00242696	0.00252515	0.00248517	0.00245923	0.00235749	0.00252515		0.00152039	0.000132438	0.00022188	0.000356489	0.000131302	0.000386339	0.000867002	0.000298653	1.85009e-07	0.00391436	0	0.000619281	0
Bin112	Bacteria	Proteobacteria	Alphaproteobacteria	Sphingomonadales	unassigned	0.00623113	0.00586105	0.0074488	0.00645057	0.00567198	0.00677084	0.0061658	0.00468459	0.006062	0.00674346		0.00632242	0.00582735	0.00585201	0.00554749	0.00600735	0.00572189	0.00608468	0.0074073	5.12656e-05	0.00165326	0.0017976	0.000139871	0.00288315
Bin113	Bacteria	Proteobacteria	Alphaproteobacteria	Rhizobiales	Methylocystaceae	0.00902567	0.00654404	0.0090637	0.0090071	0.00890433	0.00894748	0.00889693	0.00889243	0.00889206	0.0089806		0.00788182	0.00632392	0.00608828	0.00680673	0.00627123	0.0065543	0.00604383	0.000726185	0.000790659	0.013142	0	0.00203392	0.000268121
Bin114	Bacteria	Proteobacteria	Alphaproteobacteria	Rhodobacterales	Rhodobacteraceae	0.00965912	0.00828334	0.00965912	0.00964298	0.00963189	0.0096423	0.00963322	0.00963563	0.00956463	0.00965912		0.00652081	0.00650239	0.0064386	0.00676719	0.00639998	0.00848996	0.00748657	0.000264159	0.00161207	0.0112818	0.000361214	0.00383563	0.000218485
Bin115	Bacteria	Proteobacteria	Alphaproteobacteria	Rhodobacterales	Rhodobacteraceae	0.0138712	0.0116284	0.0143006	0.0139902	0.0139171	0.0139761	0.013809	0.0138991	0.0137283	0.0139206		0.0127423	0.0101264	0.0119432	0.0111596	0.0114213	0.0121183	0.0123746	0.00383147	0.00409688	0.0120472	0.00121557	0.00673788	0.000325551
Bin116	Bacteria	Proteobacteria	Alphaproteobacteria	Rhodospirillales	Rhodospirillaceae	0.00596867	0.00403278	0.00601828	0.00592967	0.00595396	0.00586606	0.00562931	0.00600071	0.00572406	0.00591437		0.00399134	0.00409937	0.0040616	0.00407021	0.00405433	0.00419028	0.00368932	0.00391455	8.36915e-05	0.00510566	6.34848e-06	0.000927251	0.000497919
Bin117	Bacteria	Proteobacteria	Alphaproteobacteria	Rhodospirillales	Rhodospirillaceae	0.00275767	0.00250516	0.00298293	0.00284647	0.00273649	0.00275954	0.0028015	0.00286507	0.00275734	0.00274868		0.00245476	0.00249033	0.00237862	0.00246977	0.00245006	0.00242269	0.00239772	0.000113376	0.0007062	0.00190138	0.000358248	0.00119684	0.00101487
Bin118	Bacteria	Proteobacteria	Alphaproteobacteria	Rhodospirillales	Rhodospirillaceae	0.00488007	0.00393768	0.00490644	0.00486126	0.00466345	0.00475493	0.00456607	0.00486005	0.00462561	0.00462192		0.00398552	0.00383824	0.00393988	0.0039711	0.00400579	0.00368524	0.00094434	0.00317533	2.14593e-05	0.00438627	0	0.00107326	0.000471867
Bin119	Bacteria	Proteobacteria	Deltaproteobacteria	Syntrophobacterales	Syntrophobacteraceae	0.00185997	0.00203011	0.00203011	0.00163564	0.00195249	0.00157191	0.0019251	0.00187312	0.00193768	0.00163898		0.00203011	0.00203011	0.00193347	0.00203011	0.00185124	0.00179528	0.00188321	0	7.46089e-06	0.00100806	0.00082914	0.000706054	0.00078064
Bin120	Bacteria	Proteobacteria	Deltaproteobacteria	MBNT15	unassigned	0.0073189	0.00749071	0.00750689	0.00727247	0.00741842	0.00738849	0.00739358	0.00739969	0.00732274	0.00726328		0.00748819	0.00750689	0.00745305	0.00748903	0.00744811	0.00726813	0.00743338	0.0020084	0.00540406	0.000515093	0.00115351	0.00238768	0.00255781
Bin121	Bacteria	Proteobacteria	Deltaproteobacteria	Desulfuromonadales	unassigned	0.00260391	0.00269184	0.00288386	0.00210017	0.00269575	0.00239292	0.00267181	0.00278324	0.00264694	0.00245967		0.00261329	0.00269173	0.00279735	0.00276611	0.00268666	0.00250294	0.00272271	0.000776671	0.00206953	0.00122772	0.000221112	0.000638104	0.000205739
Bin122	Bacteria	Proteobacteria	Deltaproteobacteria	NB1-j	unassigned	0.00304276	0.00312937	0.00316473	0.00282735	0.003061	0.00284145	0.00307996	0.00307554	0.00302819	0.00288897		0.00297086	0.00314468	0.00312477	0.0030298	0.00310771	0.00305237	0.0029558	0.00111199	0.00260929	0.000712442	0.000218477	0.000903496	0.000384455
Bin123	Bacteria	Proteobacteria	Deltaproteobacteria	Myxococcales	unassigned	0.0037549	0.00336058	0.00410898	0.00344137	0.00389455	0.00346795	0.00387478	0.00386558	0.00387557	0.00346636		0.00298534	0.0033354	0.00344811	0.00268357	0.00321973	0.00252504	0.00330803	0.000139423	7.92535e-05	0.00476786	0.000430464	0.00105531	0.000790926
Bin124	Bacteria	Proteobacteria	Deltaproteobacteria	Myxococcales	unassigned	0.00258262	0.00256663	0.00275946	0.00254488	0.0025698	0.00252426	0.00263265	0.00265615	0.00261342	0.00252828		0.0025876	0.00263909	0.00262053	0.00258782	0.00255027	0.00249031	0.00251167	0.00217501	3.33521e-05	0.0011827	0.000101824	0.000693617	0.000964274
Bin125	Bacteria	Proteobacteria	Deltaproteobacteria	Syntrophobacterales	Syntrophobacteraceae	0.00377497	0.0039646	0.00398015	0.00375245	0.00388285	0.00372408	0.00376783	0.00390639	0.0038607	0.00385263		0.00394565	0.0039646	0.00392174	0.0039646	0.0039646	0.00388078	0.0039312	6.88651e-05	0.00413367	0.000216633	0.000602618	0.00168988	0.000489672
