# Supplementary material for: More Robust Co-Occurrence Patterns and Stronger Dispersal Limitations of Bacterial Communities in Wet than Dry Seasons of Riparian Wetlands
Source: mSystems. 2023 Mar 23;8(2):e01187-22. doi: 10.1128/msystems.01187-22 (PMC10134804; doi:10.1128/msystems.01187-22)
Supplement: TABLE S5 [file msystems.01187-22-s0005.xlsx]

## Sheet: Sheet1
Table S5 Spearman's rho correlation between environmental variables against the relative importance of each ecological processes in shaping bacterial communities.
Variables	Heterogeneous Selection (HeS)				Homogenizing Dispersal (HoS)
	Wet	Dry	Total		Wet	Dry	Total
Temperature	0.013	0.075**	0.446***		-0.076**	-0.051*	-0.317***
Precipitation	-0.065**	0.011	0.473***		-0.019	0.019	-0.406***
pH	-0.012	0.180***	0.170***		-0.094***	-0.164***	0.040***
ORP	-0.012	0.158***	0.114***		-0.088***	-0.156***	0.064***
SM	-0.046	-0.062**	-0.034**		-0.067**	0.046	0.048***
DOC	0.013	0.134***	0.042***		-0.186***	-0.097***	-0.149***
DON	-0.038	0.220***	0.151***		0.003	-0.075**	0.004
NH4+-N	-0.065**	0.243***	0.175***		0.028	0.01	-0.004
NO3--N	-0.073**	0.230***	0.023		-0.126***	-0.035	0.149***
TC	0.034	0.306***	0.145***		-0.239***	-0.208***	-0.190***
TN	0.002	0.332***	0.095***		-0.284***	-0.202***	-0.062***
C/N	0.01	0.292***	0.214***		-0.252***	-0.232***	-0.089***
Abbreviations: ORP, oxidation-reduction potential; SM, soil moisture; DOC, dissolved organic carbon; DON, dissolved organic nitrogen; NH4+-N, ammonium nitrogen; NO3--N, nitrate nitrogen; TC, total carbon; TN, total nitrogen; C/N, carbon to nitrogen ratio. *P < 0.05; **P < 0.01; ***P < 0.001.
